# Supplementary material for: Characterizing Genetic Diversity of Contemporary Pacific Chickens Using Mitochondrial DNA Analyses
Source: PLoS One. 2011 Feb 4;6(2):e16843. doi: 10.1371/journal.pone.0016843 (PMC3033910; doi:10.1371/journal.pone.0016843)
Supplement: Table S1 — Nucleotide polymorphisms in contemporary Vanuatu samples. (XLS) [file pone.0016843.s002.xls]

## Sheet: Sheet1
Island	Village	Sampling Location	Num	167	177	199	210	217	225	232	233	238	243	256	261	265	281	293	296	306	309	310	342	363	446
			Ref NC_001323	C	A	T	T	T	T	C	C	A	T	T	C	C	A	T	C	T	T	C	A	C	C
Efate	Vila	SSGL	1	T	.	.	C	C	C	.	.	G	C	C	T	.	.	.	.	.	.	T	.	.	T
Efate	Vila	SSGL	2	-	-	C	C	C	C	.	.	.	C	C	T	.	.	.	.	.	.	T	.	.	T
Efate	Vila	SSGL	21	.	.	.	C	.	.	.	.	.	.	.	.	.	.	.	.	T	.	.	.	.	.
Aneityum	Isine		7	T	.	.	C	.	C	.	.	.	C	C	T	.	.	.	T	C	.	T	G	.	.
Aneityum	Isine		9	T	.	.	C	.	C	.	.	.	C	C	T	.	.	.	T	C	.	T	G	.	.
Aneityum	Isine	Beach	10	T	.	.	C	.	C	.	.	.	C	C	T	.	.	.	T	C	.	T	G	.	.
Aneityum	Isine	Beach	11	T	.	.	C	.	C	.	.	.	C	C	T	.	.	.	T	C	.	T	G	.	.
Aneityum	Anelcauhat	Guest House	12	T	.	.	C	.	C	.	.	.	C	C	T	.	.	.	T	C	.	T	G	.	.
Aneityum	Umej		14	T	.	.	C	.	C	.	.	.	C	C	T	.	.	.	T	C	.	T	G	.	.
Aneityum	Umej		15	T	.	.	C	.	C	.	.	.	C	C	T	.	.	.	T	C	.	T	G	.	.
Aneityum	Umej		16	T	.	.	C	.	C	.	.	.	C	C	T	.	.	.	T	C	.	T	G	.	.
Aneityum	Umej		43	T	.	.	C	.	C	.	.	.	C	C	T	.	.	.	T	C	.	T	G	.	.
Aneityum	Umej		17	T	.	.	C	.	C	.	.	.	C	C	T	.	.	C	T	C	.	T	G	.	.
Aneityum	Umej		19	T	.	.	C	.	C	.	.	.	C	C	T	.	.	C	T	C	.	T	G	.	.
Tanna		Flight to Efate	33	T	T	.	C	.	C	.	.	.	C	C	T	T	G	.	.	C	.	T	G	T	.
Efate	Vila	SSGL	20	T	.	.	C	.	C	.	.	.	C	C	T	.	G	.	.	C	C	T	.	.	.
Efate	Vila	Au bon Marche	28	T	.	.	C	.	C	.	.	.	C	C	T	.	G	.	.	C	C	T	.	.	.
Ambae	Sakau		36	T	.	.	C	.	C	.	.	.	C	C	T	.	G	.	.	C	C	T	.	.	.
Efate	Vila	SSGL	41	-	-	-	-	-	-	.	-	-	C	C	T	.	G	.	.	C	C	T	.	.	.
Ambae	Lolowai	Store	5	T	.	.	C	.	C	.	.	.	C	C	T	.	G	.	T	C	.	T	.	.	.
Aneityum	Isine		8	T	.	.	C	.	C	.	.	.	C	C	T	.	G	.	T	C	.	T	.	.	.
Efate	Vila	SSGL	23	T	.	.	C	.	C	.	.	.	C	C	T	.	G	.	T	C	.	T	.	.	.
Efate	Erakor		29	T	.	.	C	.	C	.	.	.	C	C	T	.	G	.	T	C	.	T	.	.	.
Ambae	Lolowai	Guest House	37	T	.	.	C	.	C	.	.	.	C	C	T	.	G	.	T	C	.	T	.	.	.
Aneityum	Anelcauhat	Guest House	31	T	.	.	C	.	C	T	.	.	C	C	T	.	G	.	T	C	.	T	.	.	.
Aneityum	Nawamet		3	T	.	.	C	.	C	.	.	.	C	C	T	.	G	.	T	C	.	T	G	.	.
Aneityum	Nawamet		4	T	.	.	C	.	C	.	.	.	C	C	T	.	G	.	T	C	.	T	G	.	.
Ambae	Lovundao		6	T	.	.	C	.	C	.	.	.	C	C	T	.	G	.	T	C	.	T	G	.	.
Aneityum	Nawamet		13	T	.	.	C	.	C	.	.	.	C	C	T	.	G	.	T	C	.	T	G	.	.
Aneityum	Umej		18	T	.	.	C	.	C	.	.	.	C	C	T	.	G	.	T	C	.	T	G	.	.
Efate	Vila	SSGL	22	T	.	.	C	.	C	.	.	.	C	C	T	.	G	.	T	C	.	T	G	.	.
Efate	Vila	SSGL	24	T	.	.	C	.	C	.	.	.	C	C	T	.	G	.	T	C	.	T	G	.	.
Efate	Vila	SSGL	25	T	.	.	C	.	C	.	.	.	C	C	T	.	G	.	T	C	.	T	G	.	.
Efate	Vila	SSGL	26	T	.	.	C	.	C	.	.	.	C	C	T	.	G	.	T	C	.	T	G	.	.
Efate	Vila	SSGL	27	T	.	.	C	.	C	.	.	.	C	C	T	.	G	.	T	C	.	T	G	.	.
Aneityum	Anelcauhat	Guest House	32	-	-	-	-	-	-	-	-	.	C	C	T	.	G	.	T	C	.	T	G	.	.
Tanna		Flight to Efate	34	T	.	.	C	.	C	.	.	.	C	C	T	.	G	.	T	C	.	T	G	.	.
Ambae	Lovundao		35	T	.	.	C	.	C	.	.	.	C	C	T	.	G	.	T	C	.	T	G	.	.
Ambae	Lolowai	Guest House	38	T	.	.	C	.	C	.	.	.	C	C	T	.	G	.	T	C	.	T	G	.	.
Ambae	Sakau		39	T	.	.	C	.	C	.	.	.	C	C	T	.	G	.	T	C	.	T	G	.	.
Efate	Vila	SSGL	40	T	.	.	C	.	C	.	.	.	C	C	T	.	G	.	T	C	.	T	G	.	.
Aneityum	Nawamet		42	T	.	.	C	.	C	.	.	.	C	C	T	.	G	.	T	C	.	T	G	.	.
Tanna		Flight to Efate	30	T	.	.	C	.	C	.	T	.	C	C	T	.	G	.	T	C	.	T	G	.	.
